# Supplementary material for: Click Chemistry of Selenium Dihalides: Novel Bicyclic Organoselenium Compounds Based on Selenenylation/Bis-Functionalization Reactions and Evaluation of Glutathione Peroxidase-like Activity
Source: Int J Mol Sci. 2022 Dec 9;23(24):15629. doi: 10.3390/ijms232415629 (PMC9779772; doi:10.3390/ijms232415629)
Supplement: Supplementary file 1 [file ijms-23-15629-s001.zip]

Archive with 1 entries (1 files):
- ijms-2073245-supplementary.pdf
